# Supplementary material for: Adenoviruses in Avian Hosts: Recent Discoveries Shed New Light on Adenovirus Diversity and Evolution
Source: Viruses. 2022 Aug 13;14(8):1767. doi: 10.3390/v14081767 (PMC9416666; doi:10.3390/v14081767)
Supplement: Supplementary file 1 [file viruses-14-01767-s001.zip]

Archive with 2 entries (2 files):
- Supplimentary Materials.pdf
- Table S2.xlsx
