# Supplementary material for: Adenoviruses in Avian Hosts: Recent Discoveries Shed New Light on Adenovirus Diversity and Evolution
Source: Viruses. 2022 Aug 13;14(8):1767. doi: 10.3390/v14081767 (PMC9416666; doi:10.3390/v14081767)
Supplement: Supplementary file 1 [file viruses-14-01767-s001.zip › Table S2.xlsx]

## Sheet: Supplementary Table S2
Table S1. similarity (%) across five different genera using amino acids sequences of selected complete DNA pol gene. Blosum62 with threshold 1 (percentage of residues which have score > =1 in the Blosum62 matrix) parameter was chosen in Geneious (version 10.2.2) to calculate % similarity.
Genus	Species [Accession number]	White sturgeon adenovirus 1 [MK101347]	Frog adenovirus 1 [AF224336]	Raptor adenovirus A [EU715130]	South polar skua adenovirus 1 [HM585353]	Siadenovirus [MK695679]	Corella adenovirus 1 [MK227353]	Penguin siadenovirus A [KP144329]	Gentoo penguins Siadenovirus [KP279746]	Hemorrhagic enteritis virus [AF074946]	Turkey adenovirus A [AC_000016]	Crane-associated adenovirus 1 [LC469780]	Goose adenovirus 4 [JF510462]	Duck adenovirus 2 [KJ469653]	Duck adenovirus 3 [MH777397]	Pigeon adenovirus 1 [FN824512]	Pigeon adenovirus 2 [KX121164]	Psittacine adenovirus 1 [MH580295]	Psittacine aviadenovirus B [KX577802]	Turkey adenovirus 1 [GU936707]	Turkey adenovirus 5 [KF477313]	Avian adenovirus CELO [AAU46933]	Fowl adenovirus A [AC_000014]	Fowl adenovirus C [GU188428]	Fowl aviadenovirus B [MG953201]	Turkey adenovirus 4 [KF477312]	Fowl adenovirus [MK757569]	Fowl adenovirus 3 [KT862807]	Fowl adenovirus 2 [KT862805]	Fowl adenovirus E [GU734104]	Fowl adenovirus 8b [KT862811]	Fowl adenovirus 8a [KT862810]	Passerine adenovirus 1 [MT674683]	Psittacine adenovirus 3 [KJ675568]	Psittacine adenovirus 3 [MN025529]	Duck adenovirus 1 [KF286430]	Duck adenovirus 1 [Y09598]	Duck adenovirus A [AC_000004]	Bearded dragon adenovirus 1 [MT050041]	Lizard adenovirus 2 [KJ156523]	Snake adenovirus 1 [DQ106414]	Ovine adenovirus 7 [NC_004037]	Odocoileus adenovirus 1 [KY468402]	Bovine adenovirus 6 [JQ345700]	Bovine adenovirus 4 [AF036092]	Bovine adenovirus D [NC_002685]	Murine adenovirus 2 [HM049560]	Murine adenovirus 3 [EU835513]	Equine adenovirus 2 [KT160425]
Ichtadenovirus	White sturgeon adenovirus 1 [MK101347]																								44.87	45.59	44.29	44.2	44.34	47.06	44.5	44.39	44.68	50.81	51.02	52.03	51.95	51.95	48.15	50.85	50.72	51.45	51.4	50.34	50.81	50.81	44.28	46.54	50
Siadenovirus	Frog adenovirus 1 [AF224336]	55.94
	Raptor adenovirus A [EU715130]	56.8	66.94
	South polar skua adenovirus 1 [HM585353]	56.46	67.56	86.68
	Siadenovirus [MK695679]	56.87	67.03	80.11	82.45
	Corella adenovirus 1 [MK227353]	56.62	67.2	80.45	82.36	89.21
	Penguin siadenovirus A [KP144329]	55.56	67.09	79.66	80.83	79.39	80.2
	Gentoo penguins Siadenovirus [KP279746]	55.64	67.26	79.75	80.65	79.3	80.29	99.73
	Hemorrhagic enteritis virus [AF074946]	55.56	65.3	77.72	80.05	76.71	76.26	80.58	80.67
	Turkey adenovirus A [AC_000016]	55.56	65.3	77.72	80.05	76.71	76.26	80.58	80.67	100
Aviadenovirus	Crane-associated adenovirus 1 [LC469780]	47.12	51.69	49.25	50.99	49.75	49.79	50.37	50.46	50.12	50.12
	Goose adenovirus 4 [JF510462]	45.91	46.54	46.81	46.97	46.97	47.33	47.09	47.01	45.74	45.74	64.9
	Duck adenovirus 2 [KJ469653]	44.95	45.55	47.08	47.24	47.24	47.51	47.11	47.11	46.88	46.88	59.81	74.8
	Duck adenovirus 3 [MH777397]	44.88	45.55	47.08	47.24	47.24	47.51	47.11	47.11	46.88	46.88	59.81	74.72	99.85
	Pigeon adenovirus 1 [FN824512]	43.36	44.89	46.57	46.41	45.87	46.22	45.19	44.95	45.04	45.04	60.33	62.76	59.77	59.84
	Pigeon adenovirus 2 [KX121164]	45.28	47.82	49.03	49.37	48.87	49.33	48.99	48.74	46.98	46.98	63.37	66.56	64.96	64.96	73.99
	Psittacine adenovirus 1 [MH580295]	43.84	46.28	46.63	48.08	47.6	47.96	47.39	47.23	47.52	47.52	61.1	64.48	61.78	61.71	64.48	66.85
	Psittacine aviadenovirus B [KX577802]	44.32	46.29	46.48	47.76	47.52	48.12	47.4	47.24	47.12	47.12	60.86	65.15	61.85	61.77	63.8	67.15	94.52
	Turkey adenovirus 1 [GU936707]	42.77	44.44	45.58	46.43	45.05	45.7	45.46	45.38	45.01	45.01	59.68	64.37	59.62	59.62	65.69	66.13	68.83	68.26
	Turkey adenovirus 5 [KF477313]	46.2	47.65	48.26	49.8	48.74	49.35	49.35	49.11	49.03	49.03	64.26	67.54	61.84	61.91	66.59	71.17	71.12	71.43	73.09
	Avian adenovirus CELO [AAU46933]	49.65	50.27	53.51	53.69	52.5	53.92	53.47	53.28	52.09	52.09	66.93	72.01	66.16	66.25	72.57	74.07	75.4	75.18	77.74	85.87
	Fowl adenovirus A [AC_000014]	46.15	45.83	49.07	49.4	48.19	49.52	49.11	48.95	47.75	47.75	65.04	68.1	62.86	62.94	68.52	72.27	72.13	71.82	75.4	84.75	100
	Fowl adenovirus C [GU188428]	45.53	47.12	47.71	49.16	48.04	49.6	48.31	48.23	48.31	48.31	64.86	67.95	63.25	63.25	66.16	70.3	72.1	71.72	73.66	78.36	81.71	78.82
	Fowl aviadenovirus B [MG953201]	44.87	45.22	46.9	47.13	46.59	47.17	46.46	46.23	46.15	46.15	63.75	66.44	62.71	62.71	65.74	70.36	69.34	69.21	72.52	77.91	80.15	79.23	77.4
	Turkey adenovirus 4 [KF477312]	45.59	46.41	47.08	48.04	47.09	48.64	47.2	46.88	47.12	47.12	64.16	68.02	64.31	64.31	66.36	71.02	71.03	70.75	72.95	79.23	81.09	79.69	79.36	84.11
	Fowl adenovirus [MK757569]	44.29	44.6	45.56	46.88	45.72	46.77	45.21	44.89	45.21	45.21	61.85	65.58	62.82	62.89	65.7	69.54	69.13	69.08	72.15	76.16	78.63	76.56	76.13	82.13	82.63
	Fowl adenovirus 3 [KT862807]	44.2	44.58	45.62	46.78	45.62	46.74	45.19	44.88	45.04	45.04	61.7	65.41	62.74	62.81	65.82	69.35	68.8	68.75	71.96	75.8	78.63	76.57	75.92	82.04	82.24	98.93
	Fowl adenovirus 2 [KT862805]	44.34	44.72	45.68	47	45.84	46.97	45.33	45.02	45.26	45.26	61.96	65.6	62.92	62.99	65.87	69.49	69.08	69.03	72.24	76.1	78.82	76.73	76.07	82.29	82.56	99.23	99.47
	Fowl adenovirus E [GU734104]	47.06	47.14	48.42	49.17	48.26	49.79	47.96	47.88	47.8	47.8	63.99	69.57	66.28	66.28	67.2	71	71.52	71.84	74.84	77.47	79.14	78.62	80.16	83.78	85.27	88.97	88.77	89.14
	Fowl adenovirus 8b [KT862811]	44.5	45	45.97	46.91	46.05	47.26	45.92	45.85	45.7	45.7	62.49	66.14	63.54	63.54	65.7	69.21	68.88	69.13	73	76.24	79.38	77.33	77.8	82.51	83.5	87.98	87.88	88.22	98.54
	Fowl adenovirus 8a [KT862810]	44.39	44.89	45.78	46.8	45.94	47.15	45.74	45.66	45.67	45.67	62.32	66.37	63.6	63.6	65.82	68.96	68.96	69.28	73.13	75.84	79.43	77.08	77.69	81.98	83.42	87.76	87.66	88	98.94	98.85
Atadenovirus	Passerine adenovirus 1 [MT674683]	44.68	46.35	45.98	46.48	47.87	47.42	46.96	46.88	46.85	46.85	43.78	43.02	39.07	39.07	40.93	42.74	41.25	40.93	39.6	42.01	45.58	41.99	42.61	40.22	41.28	39.25	39.25	39.36	40.95	39.9	39.84
	Psittacine adenovirus 3 [KJ675568]	50.81	51.05	52.37	52.28	51.97	52.28	52.28	52.11	52.41	52.41	47.95	47.3	46.4	46.4	44.86	47.79	45.86	46.35	44.38	46.92	50.64	46.91	47.44	45.51	46.4	45.5	45.32	45.46	47.39	45.64	45.3	51.64
	Psittacine adenovirus 3 [MN025529]	51.02	51.18	53.12	52.5	52.46	52.77	52.86	52.68	52.37	52.37	48.16	47.09	46.28	46.28	44.5	47.57	45.82	45.9	43.94	46.39	50.05	46.37	47.56	45.15	46.76	45.61	45.43	45.58	47.26	45.52	45.17	51.43	94.52
	Duck adenovirus 1 [KF286430]	52.03	51.14	54.34	53.81	52.98	52.67	54.91	54.91	54.47	54.47	50.5	48.15	47.52	47.52	45.66	48.64	46.83	46.84	45.15	48.11	50.69	46.86	47.72	46.58	47.37	45.5	45.4	45.54	47.52	45.56	45.3	50.88	68.17	68.88
	Duck adenovirus 1 [Y09598]	51.95	51.05	54.43	53.9	53.06	52.76	54.82	54.82	54.38	54.38	50.42	48.06	47.44	47.44	45.74	48.72	46.92	46.92	45.23	48.19	50.78	46.94	47.8	46.66	47.45	45.58	45.48	45.62	47.6	45.64	45.38	50.8	68.26	68.97	99.91
	Duck adenovirus A [AC_000004]	51.95	51.05	54.43	53.9	53.06	52.76	54.82	54.82	54.38	54.38	50.42	48.06	47.44	47.44	45.74	48.72	46.92	46.92	45.23	48.19	50.78	46.94	47.8	46.66	47.45	45.58	45.48	45.62	47.6	45.64	45.38	50.8	68.26	68.97	99.91	100
	Bearded dragon adenovirus 1 [MT050041]	48.15	49.04	50.46	49.87	49.96	50.17	49.71	49.87	49.83	49.83	47.39	46.94	47.13	47.13	45.48	47.43	46.67	46.83	44.44	46.01	50.41	46.58	45.8	45.93	45.2	44.19	44.02	44.23	46.72	44.71	44.45	48.74	59.02	59.42	61.77	61.69	61.69
	Lizard adenovirus 2 [KJ156523]	50.85	52.77	54.53	54.88	52.72	54.62	54.71	54.8	54.39	54.39	48.28	46.93	47.52	47.6	45.22	48.13	47.24	46.83	45.19	48.03	51.33	47.47	46.79	45.11	46.48	44.98	44.88	45.02	48.06	45.76	45.57	50.29	66.15	66.39	69.8	69.71	69.71	63.76
	Snake adenovirus 1 [DQ106414]	50.72	51.4	53.16	53.33	51.66	53.37	52.46	52.64	52.67	52.67	48.33	46.99	46.61	46.69	44.09	46.74	46.16	46.09	45.48	47.51	51.14	46.8	47.41	45.41	46.78	45.52	45.42	45.56	48.12	45.82	45.63	49.08	66	65.87	68.25	68.16	68.16	63.24	82.75
	Ovine adenovirus 7 [NC_004037]	51.45	52.86	56.3	55.24	54.14	55.07	55.16	55.16	54.58	54.58	49.16	48.83	47.39	47.47	45.65	49.15	46.91	47.24	45.14	47.94	50.28	46.86	47.56	45.94	46.96	45.49	45.31	45.45	48.02	45.79	45.53	50.42	69.44	69.13	71.38	71.28	71.28	63.06	73.12	70.59
	Odocoileus adenovirus 1 [KY468402]	51.4	53.95	54.67	55.19	54	54.31	53.79	53.88	53.39	53.39	51.47	48.3	48.16	48.16	46.49	49.19	48.09	48.18	46.58	48.48	52.02	48.45	48.49	46.94	47.82	46.32	46.14	46.29	48.65	46.47	46.36	49.83	67.65	67.34	70.94	70.85	70.85	63.56	72.5	71.53	80.2
	Bovine adenovirus 6 [JQ345700]	50.34	51.54	53.56	53.74	52.2	53.56	52.95	52.95	52.81	52.81	48.91	48.59	48.2	48.28	45.98	50.26	47.24	47.16	45.62	48.03	50.96	47.43	47.89	47.14	47.94	46.05	45.95	46.09	48.78	46.51	46.32	50.04	67.03	67.47	69.87	69.78	69.78	61.9	72.31	70.62	79.65	82.36
	Bovine adenovirus 4 [AF036092]	50.81	52.46	54.4	53.96	53.03	54.23	53.26	53.35	53.03	53.03	50.21	49.35	49.2	49.28	46.81	50.98	48.17	48.18	46.2	48.73	51.19	47.63	49.06	47.81	48.46	47.04	46.85	47	49.41	47.11	46.91	51.43	67.83	68.91	71.81	71.9	71.9	61.9	72.41	71.07	80.2	82.53	91.34
	Bovine adenovirus D [NC_002685]	50.81	52.46	54.4	53.96	53.03	54.23	53.26	53.35	53.03	53.03	50.21	49.35	49.2	49.28	46.81	50.98	48.17	48.18	46.2	48.73	51.19	47.63	49.06	47.81	48.46	47.04	46.85	47	49.41	47.11	46.91	51.43	67.83	68.91	71.81	71.9	71.9	61.9	72.41	71.07	80.2	82.53	91.34	100
Mastadenovirus	Murine adenovirus 2 [HM049560]	44.28	46.21	47.15	46.91	46.06	46.95	46.01	45.77	46.06	46.06	44.95	44.04	42.68	42.75	43.13	42.73	45.1	44.46	41.08	41.65	45.75	41.85	42.97	41.91	43.05	41.02	41.01	41.06	43.63	41.13	41.36	43.1	49.72	49.28	50.04	49.96	49.96	49.73	49.96	50.16	50.6	50.72	50.36	50.4	50.4
	Murine adenovirus 3 [EU835513]	46.54	47.83	49.4	49.72	48.19	49.11	47.7	47.54	48.07	48.07	46.45	45.62	46.61	46.69	44.04	45.91	46.15	46.08	43.06	45.51	51.05	45.5	44.22	43.79	44.26	43.8	43.56	43.77	45.6	43.21	43.28	45.96	51.76	52.01	52.74	52.66	52.66	51.49	51.47	51.96	51.72	51.72	50.94	51.97	51.97	54.81
	Equine adenovirus 2 [KT160425]	50	50.81	51.11	50.85	50.77	50.9	51.03	51.03	51.15	51.15	49.54	48.07	47.53	47.53	46.06	48.7	47.73	48.14	45.12	48.04	50.87	47.53	48.54	45.84	46.94	45.72	45.54	45.68	48.49	47.12	46.85	50	57.56	57.26	57.99	58.08	58.08	53.59	58.27	56.94	57.57	58.23	57.82	58.23	58.23	54.5	58.73
	Ovine adenovirus 8 [MK518392]	47.19	48.28	48.77	48.77	49.26	49.06	49.43	49.18	49.14	49.14	46.52	45.98	46.56	46.63	44.22	45.03	45.27	45.67	42.96	44.86	49.08	43.51	44.75	43.89	44.02	43.36	43.35	43.48	46.51	43.56	43.63	45.48	52.88	53.43	53.47	53.38	53.38	53.56	52.76	51.37	53.77	54.14	54.01	53.31	53.31	54.62	58.25	62.85
	Deer mastadenovirus B [KY306667]	49.19	52.62	54.57	54.04	52.53	52.84	52.71	52.8	53.59	53.59	47.73	46.4	46.95	46.95	45.28	47.45	45.88	46.05	42.56	46.71	51.75	46.36	45.88	45.45	45.74	45.21	45.11	45.25	47.64	44.9	44.64	46.78	55.94	55.9	57.1	57.01	57.01	53.02	55.62	54.24	57.44	58.02	56.56	56.98	56.98	53.12	58.29	63.81
	Bovine adenovirus B [AC_000002]	47.01	48.84	51.82	51.16	49.34	50.21	49.83	49.75	50.17	50.17	47.08	46.77	47.27	47.27	44.77	45.56	46.62	47.11	42.87	46.06	50.64	45.41	44.95	45.2	44.65	44.68	44.58	44.72	47	44.02	44.02	46.99	54.05	54.35	55.24	55.15	55.15	53.15	55.03	52.52	56.14	55.58	54.95	54.23	54.23	55.25	60.67	64.14
	Bovine adenovirus 3 [AF030154]	52.38	54.28	57.85	57.18	55.28	55.9	55.67	55.67	55.95	55.95	51.71	51.75	52.25	52.25	49.07	50	50.28	50.6	46.23	49.91	50.64	49.69	49.32	49.12	48.7	48.29	48.17	48.34	48.16	48.07	48.02	51.85	59.33	59.67	60.23	60.13	60.13	57.52	59.65	57.76	61.21	61.02	60.1	59.58	59.58	59.76	65.63	69.54
	Simian adenovirus 1 [AY771780]	47.36	49.39	50.9	50.16	48.77	49.3	48.94	48.77	49.18	49.18	47.37	46.36	47.24	47.24	45.89	45.27	45.89	45.9	44.2	45.97	51.15	45.57	44.85	43.77	44.59	43.86	43.77	43.91	46.73	43.83	44.12	48.53	53.99	54.12	55.65	55.56	55.56	53.76	54.7	54.18	55.71	55.5	54.54	54.58	54.58	56.01	59.18	64.82
	Simian adenovirus 2 [MG969551]	47.52	49.47	50.98	50.25	48.86	49.39	48.94	48.77	49.26	49.26	47.29	46.52	47.32	47.32	46.12	45.35	46.05	46.06	44.35	46.05	51.24	45.65	45	43.92	44.74	44.02	43.92	44.06	46.89	43.98	44.28	48.53	53.83	53.96	55.73	55.65	55.65	53.93	54.7	54.35	55.8	55.58	54.62	54.67	54.67	55.93	59.1	64.82
	Cynomolgus adenovirus 1 [KT013209]	46.58	48.43	48.79	48.95	47.42	47.78	47.9	47.82	48.06	48.06	46.15	45.56	46.35	46.35	45.94	44.86	45.01	45.48	43.6	45.1	50.83	44.56	44.42	43.77	44.2	43.41	43.25	43.46	46.91	43.68	43.9	47.57	54.96	55.01	53.81	53.73	53.73	52.62	52.55	52.29	54.03	53.9	52.79	53.25	53.25	55.47	58.43	63.47
	Human adenovirus 1 [AC_000017]	47.04	48.47	48.59	49.07	47.37	47.98	48.02	47.77	48.42	48.42	46.18	46.52	45.92	46	45.69	44.96	44.64	45.2	43.4	44.89	51.19	44.81	44.44	43.64	43.84	43.14	43.05	43.18	46.73	43.4	43.62	48.23	53.62	53.5	55.34	55.25	55.25	53.16	53.74	53.56	54.74	54.12	53.33	52.88	52.88	54.98	58.65	64.13
	Human adenovirus 2 [AC_000007]	47.12	48.47	48.67	49.15	47.45	48.06	47.94	47.85	48.42	48.42	46.26	46.44	45.85	45.92	45.62	44.96	44.72	45.28	43.4	44.97	51.19	44.81	44.6	43.64	43.92	43.21	43.05	43.25	46.73	43.4	43.62	48.31	53.62	53.5	55.25	55.17	55.17	53.16	53.91	53.64	54.82	54.2	53.42	52.97	52.97	54.9	58.57	64.21
	California sea lion adenovirus 1 [KJ563221]	49.44	51.09	53.13	52.97	52.72	52.09	53.05	52.89	52.34	52.34	51.03	49.56	50.16	50.16	47.43	47.94	48.94	49.11	45.51	47.86	51.84	47.52	47.89	47.27	47.69	47.31	47.12	47.27	49.16	46.69	46.84	49.68	56.51	56.81	58.9	58.82	58.82	55.66	57.24	57.33	58.71	59.69	58.87	58.83	58.83	58.05	62.43	69.51
	Bottlenose dolphin adenovirus 1 [NC_044960]	49.18	50.3	52.12	51.69	51.86	51.74	52.42	52.33	51.73	51.73	50.66	49.4	48.88	48.88	46.96	49.29	49.8	49.39	46.32	47.1	51.71	47.48	47.05	47.46	47.57	46.88	46.54	46.76	48.99	46.5	46.72	49.8	58.82	59.39	58.67	58.58	58.58	55.93	58.21	57.86	59.53	58.61	57.52	57.83	57.83	55.4	61.14	66
	Porcine adenovirus C [AC_000009]	50.45	52.24	53.8	53.21	52.03	51.9	53.6	53.43	52.28	52.28	51.15	48.47	48.68	48.68	46.88	48.46	48.04	47.96	45.31	47.9	52.3	47.56	47.45	47.3	47.89	46.8	46.77	46.92	49.24	46.73	46.57	49.26	57.2	57.86	58.44	58.35	58.35	56.42	57.76	57.59	58.47	58.07	57.59	57.47	57.47	56.72	61.81	67.59
	Bovine adenovirus A [AC_000191]	49.35	50.13	51.77	51.1	50.84	51.22	51.73	51.9	51.01	51.01	49.63	47.62	48.16	48.16	46.52	48.09	48.33	47.76	46.36	47.95	52.39	47.52	46.14	46.41	47.46	46.92	46.73	46.8	48.61	46.38	46.53	49.18	55.92	55.62	57.76	57.67	57.67	54.65	57.18	56.84	58.41	58.18	56.75	57.14	57.14	56.72	62.3	67.39
	Bovine adenovirus 2 [AF252854]	53.56	55.02	57.69	56.64	56.45	56.7	56.9	56.99	56.26	56.26	53.44	52.7	52.69	52.69	49.91	51.62	51.37	51.51	48.62	50.4	51.75	50.89	50.4	49	50.8	49.26	49.22	49.3	49	49.17	49.21	52.77	59.34	59.79	61.94	61.84	61.84	57.81	60.15	60.94	62.01	61.66	61.31	61.18	61.18	60.22	65.39	72.85
	Ovine adenovirus A [AC_000001]	49.43	50.63	52.7	51.85	51.43	51.65	51.99	52.07	51.52	51.52	49.63	48.59	48.72	48.72	46.13	47.68	48.33	48.41	45.82	47.06	51.75	47.04	46.53	45.94	46.98	46.21	46.19	46.26	48.1	45.53	45.67	48.53	55.66	56.06	58.53	58.45	58.45	54.73	56.57	56.58	58.23	57.58	57.27	57.23	57.23	56.64	61.56	68.08
	Skunk adenovirus PB1 [KP238322]	50.65	51.97	52.39	51.97	51.64	51.68	53.49	53.32	52.48	52.48	49.43	47.82	49.24	49.24	47.04	47.31	47.31	47.88	45	47.1	50.55	46.2	46.73	46.29	46.7	45.78	45.76	45.82	48.14	45.64	45.71	48.9	55.08	55.3	58.09	58	58	55.56	57.19	56.59	59.62	58.71	57.19	57.16	57.16	57.04	62.25	66.72
	Equine adenovirus 1 [JN418926]	49.8	50.21	50.96	50.29	50.21	51.41	50.33	50.08	50.33	50.33	46.07	45.77	44.05	44.05	45.64	46.45	44.82	44.81	43.49	44.43	48.94	44.42	44.75	43.66	44.28	43.07	43.13	43.19	45.84	42.75	42.77	46.68	55.41	55.72	56.16	56.07	56.07	54.49	56.9	56.71	56.66	56.95	56.3	55.5	55.5	56.01	60.25	66.64
	Bat adenovirus TJM [GU226970]	50.28	50.5	51.01	51.01	50.59	51.89	51.94	51.68	51.39	51.39	47.95	47.62	48.08	48.08	46.64	47.14	45.97	46.79	45.31	46.37	50.92	46.52	46.57	46.36	46.78	45.7	45.53	45.75	48.31	45.95	46.02	47.72	56.29	56.77	56.8	56.71	56.71	55.56	57.07	57.16	58.29	57.89	57.07	56.77	56.77	56.37	62.05	67.82
	Bat adenovirus 2 [JN252129]	49.96	49.62	50.84	51.69	50.08	50.63	51.27	51.18	50.72	50.72	48.23	47.94	48.39	48.39	45.88	47.51	47.14	47.39	45.19	46.89	49.95	46.07	46.6	46	46.41	45.18	45.01	45.15	46.91	44.89	44.96	47.87	56.01	55.88	56.77	56.69	56.69	55.03	57.35	57.52	58.41	57.32	57.18	57.4	57.4	56.66	63.02	66.84
	Deer atadenovirus A [MK343439]	51.4	53.95	54.67	55.19	54	54.31	53.79	53.88	53.39	53.39	51.47	48.38	48.24	48.24	46.49	49.19	48.09	48.18	46.58	48.48	52.02	48.45	48.49	46.94	47.82	46.32	46.14	46.29	48.57	46.39	46.28	49.92	67.65	67.34	70.94	70.85	70.85	63.47	72.41	71.44	80.3	100	82.36	82.62	82.62	50.8	51.8	58.32
	Canine adenovirus 2 [AC_000020]	50.2	50.71	51	51.67	51	51.46	52.51	52.34	51.96	51.96	49.51	47.99	48.52	48.52	45.98	47.16	47.52	48.01	46.17	47.58	51.19	46.92	47.13	46.37	46.39	45.55	45.53	45.67	47.72	45.18	45.4	48.01	55.86	55.74	57.23	57.14	57.14	54.77	56.16	56	57.89	57.24	56.68	56.64	56.64	56.83	62.82	66.61
	Canine adenovirus 1 [AC_000003]	49.68	50.67	50.54	51.63	51.29	51.25	51.97	51.8	51.34	51.34	49.18	48.07	48.28	48.28	45.66	46.7	47.76	48.33	46.25	47.34	51.01	46.84	46.5	46.29	46.7	46.02	45.92	46.06	47.98	45.57	45.79	47.93	56.16	55.96	56.85	56.76	56.76	54.69	56.38	56.22	57.6	57.03	56.21	56	56	56.99	63.56	66.87
[truncated: 22 more columns]
